# Supplementary material for: Mastadenovirus Molecular Diversity in Waste and Environmental Waters from the Lisbon Metropolitan Area
Source: Microorganisms. 2022 Dec 10;10(12):2443. doi: 10.3390/microorganisms10122443 (PMC9783802; doi:10.3390/microorganisms10122443)
Supplement: Supplementary file 1 [file microorganisms-10-02443-s001.zip]

Archive with 1 entries (1 files):
- microorganisms-2064450-supplementary.pdf
